# Supplementary material for: Sunning themselves in heaps, knots, and snarls: The extraordinary abundance and demography of island watersnakes
Source: Ecol Evol. 2018 Jul 4;8(15):7500–21. doi: 10.1002/ece3.4191 (PMC6106160; doi:10.1002/ece3.4191)
Supplement: Supplementary file 2 [file ECE3-8-7500-s002.xlsx]

## Sheet: Data
Species	Fam	Subfam	Geographic Region	Subspecies/Site	Study Type	Estimation Technique	Individuals/Duration/Sites	year	sex	size	site	stage or age	season	temperature/precipitation	other	adult	adult Survival variation	adult recapture rate	juvenile	juvenile survival variation	juvenile recapture rate	neonate	neonate survival variation	reonate recapture rate	Comment	Continent	Climate	Reproductive Mode	Size	SVL	MaturatIon	Age of Maturity	Parity	Reproductive Frequency	Source
Drymarchon couperi	C	C	Georgia, USA	Fort Stewart	CMR	Multistate	132/11 yr	-	-	ü		ü	-			0.74		male fall: 0.30, winter: 0.13, female fall: 0.16, winter 0.23	0.52						stage = subadult, adult	NA	Subt	O	L	100-200	I	3-4	A	annual	Hyslop et al. 2012
Drymarchon couperi	C	C	Georgia, USA	Fort Stewart	T	Known-Fate	32/2 yr	ü	-	ü	-						2003: 0.89, 2004: 0.72								site = overwintering on public vs. private lands; excluded from synthesis, same site as Hyslop et al. 2012	NA	Subt	O							Hyslop et al. 2009
Drymarchon couperi	C	C	Florida, USA		T	Multistate	103/6 yr		-		ü		-			0.91	conservation core: 0.91, conservation highway: 0.65, suburb: 0.53								individual snakes tracked for up to 189 wk; multistate models used to account for uncertain status (alive, dead) when underground; estimates from Fig. 2; estimate for conservation core used for synthesis	NA	Subt	O	L	100-200	I	3-4	A	annual	Breininger et al. 2012, Hyslop et al. 2012 (maturation, parity)
Hierophis viridiflavus	C	C	Western France	Centre d’E´ tudes Biologiques de Chize´	CMR	CJS	844/13 yr	ü	-					-		0.55										E	Temp	O	L	60-100	I	3-4	A	annual	Lelie`vre et al. 2013, Zuffi et al. 2007 (size), Fornasiero et al. 2016 (maturation), Capula et al. 1997 (parity)
Lampropeltis triangulum	C	C	Wisconsin, USA		CMR	CJS	32/7 yr									0.72		male: 0.30, female: 0.38							sampling conducted in 7 of 9 years	NA	Temp	O	M	50-100	I	3-4	A	annual	Hileman et al. 2015, Fitch 1999 (maturation), other NA colubrinae (parity)
Opheodrys vernalis	C	C	Illinois, USA		T	Known-Fate	15/106 d													0.83 over 106 d					excluded from synthesis, active season only	NA	Temp	O							Sacerdote-Velat et al. 2014
Pantherophis obsoletus	C	C	Texas, USA	Fort Hood	T	Kaplan-Meier	63/4 yr	ü								0.755	2004: 0.83, 2005: 0.82, 2006: 0.65, 2007: 0.72									NA	Subt	O	L	100-150	I	3-4	A	annual	Sperry and Weatherhead 2008, 2009 (size), Fitch 1999 (maturation), other NA colubrinae (parity)
Pituophis catenifer	C	C	British Columbia, Canada	Okanagan Valley	T	Kaplan-Meier	39/2 yr									0.73	2006: 0.84, 207: 0.62								estimates are for Ap-Oct active season; overwinter mortality is negligible (0 deaths in 2006-2007, 1 in 2007-2008)	NA	Temp	O	L	70-140	I	3-4	A	annual	Williams et al. 2014, Parker and Brown 1980 (maturaion in P. melanoleucus), Diller and Wallace 1996 (parity in P. melanoleucus)
Stegonotus cucullatus	C	C	Northern Territory, Australia	Adelaide River floodplain	CMR	CJS	715/15 yr	-	-						pre- vs post-toad invasion	0.57										Au	Trop	O	L	80-150	E	2-3	A	twice annually	Brown et al. 2013, Dubey et al. 2009 (size), Brown et al. 2002 (maturation, parity)
Zamenis longissimus	C	C	Western France	Centre d’E´ tudes Biologiques de Chize´	CMR	CJS	764/13 yr	ü	-					ü		0.51										E	Temp	O	L	85-120	I	3-4	A	annual	Lelie`vre 2013 et al., Naulleau and Bonnet 1995 (size, parity), other temperate colubrinae (maturation)
Diadophis punctatus	C	D	Missouri, USA		CMR	CJS	205/3 yr									0.79		0.04	0.62		0.06	0.76		0.04		NA	Temp	O	S	20-30	E	3	A	annual	Riedle 2014, Ernst and Ernst 2003 (parity)
Natrix natrix	C	N	Norfolk, England		CMR	CJS	429/9 yr	-				-				0.66		0.17							stage = juvenile, adult male, adult female	E	Temp	O	L	60-100	I	3-5	A	annual	Sewell et al. 2015, Gregory 2004 (size), Madsen 1983 (maturation) Luiselli et al. 2011 (parity)
Natrix tessellata	C	N	Rome, Italy	Tolfa Mountains	CMR	Jolly-Seber	430/20 yr	ü	-	ü						0.73	0.63-0.88 among yr	male: 0.41-0.86, female: 0.41-0.81								E	Temp	O	M	50-100	I	3-4	A	annual	Luiselli et al. 2011, Luiselli et al. 1997 (parity)
Nerodia erythrogaster	C	N	Ohio & Michigan, USA		T	Known-Fate	18/2 yr		ü	ü						0.705	male: 0.79, female: 0.62									NA	Temp	V	M	50-100	E	2-4	A	annual	Roe et al. 2013, Gibbons and Dorcas 2004 (maturation in other Nerodia, parity)
Nerodia fasciata	C	N	South Carolina, USA	SREL	CMR	CJS	-/4 yr		-							0.92										NA	Subt	V	M	50-100	E	2-4	A	annual	Willson and Winne in Willson et al. 2011, Conant 1975 (size), Gibbons and Dorcas 2004 (maturation in other Nerodia, parity)
Nerodia harteri	C	N	Texas, USA	N. h. paucimaculata, Concho-Colorado River Drainage	CMR	Multistate	4641/10 yr/5 sites	ü	ü	-	-					0.23		0.14/0.07	0.14		0.14/0.31				somewhat differing estimates depending on data subset analyzed	NA	Subt	V	S	35-80	E	2-3	A	annual	Whiting et al. 2008, Green et al. 1999 (size, parity), Gibbons and Dorcas 2004 (maturation)
Nerodia sipedon	C	N	Ohio & Michigan, USA		T	Known-Fate	17/2 yr		ü	ü						0.495	male: 0.28, female: 0.71									NA	Temp	V	M	50-100	E	2-4	A	annual	Roe et al. 2013, Gibbons and Dorcas 2004 (maturation, parity)
Nerodia sipedon	C	N	Ohio, USA	N. s. insularum, Lake Erie Islands	CMR	CJS	13802/15 yr/14 sites	ü	ü		ü					0.72	male: 0.76, female: 0.68	male: 0.22 (0.01-0.78 among site-yr combinations), female: 0.25 (0.02-0.81 among site-yr combinations)								NA	Temp	V	M	50-120	I	3-4	A	annual	this study, King et al. 2016 (maturation), Stanford 2012 (parity)
Nerodia sipedon	C	N	Ohio, USA	N. s. insularum, Lake Erie Islands	CMR	CJS	2798/7 yr	-	ü	ü					markingü		marked: 0.60, unmarked: 0.78	0.36-0.62 among yr	0.53	marked: 0.21, unmarked 0.53	0.38-0.69 among yr	0.18		0.13-0.53 among yr		NA	Temp	V							Stanford 2012
Nerodia sipedon	C	N	Ontario, Canada	N. s. sipedon	CMR	Jolly-Seber	428 &305/9 yr/2 sites									0.55	male: 0.55-0.58 between sites, female 0.53-0.54 between sites									NA	Temp	V	M	40-100	I	3-4	A	annual	Brown and Weatherhead 1999, Weatherhead et al. 1995 (size, parity)
Nerodia sipedon	C	N	Ontario, Canada	N. s. sipedon	CMR	Enclosure, Complete Census	950/3 yr															0.31			enclosure study; detectability = 1	NA	Temp	V							Kissner and Weatherhead 2005
Nerodia sipedon	C	N	North Carolina, USA	N. s. sipedon	CMR	CJS	23/14 mo												0.19	0.87/mo	0.37				annual survival estimated from monthly survival	NA	Temp	V							Cecala et al. 2010
Seminatrix pygaea	C	N	South Carolina, USA	SREL	CMR	CJS	-/4 yr		-							0.88										NA	Subt	V	S	25-40	E	1-2	A	annual	Willson and Winne in Willson et al. 2011, Winne et al. 2006 (size, parity), Gibbons and dorcas 2004 (maturation)
Thamnophis atratus	C	N	California, USA		CMR	CJS	1730/16 yr	-	ü			-				0.6	male: 0.56, female: 0.64	0.09-0.29 among yr								NA	Temp	V	M	40-70	I	3+	A	annual	Lind et al. 2005, Rossman et al. 1996 (size), other Thamnophis (maturation, parity)
Thamnophis butleri	C	N	Wisconsin, USA		CMR	CJS	1287/5 yr	ü							invasive plant management	0.48	0.42-0.54 among yr	0.04–0.21 among yr								NA	Temp	V	S	25-60	E	2	A	annual	E. T. Hileman, pers. comm.
Thamnophis elegans	C	N	California, USA	Lakeshore	CMR	CJS	147-1655 per site/8-13 yr/6 sites	ü	ü		ü	ü				0.63	Lakeshore1: 0.50 (0.44-0.58 among yr); L2: 0.54 (0.39-0.60); L3: 0.84		0.56	Lakeshore1: 0.56 (0.51-0.64 among yr); L2: 0.46 (0.46-0.47); L3: 0.66		0.35	Lakeshore1: 0.43 (0.30-0.64 among yr); L2: 0.35 (0.34-0.39); L3: 0.28		sites analyzed separately; single model included year, sex, and age; sex effect not reported	NA	Temp	V	M	40-90	I	3	A	annual	Miller et al. 2011, Bronikowski and Vleck 2010 (size, maturation)
Thamnophis elegans	C	N	California, USA	Meadows	CMR	CJS	147-1655 per site/8-13 yr/6 sites	ü	ü		ü	ü				0.75	Meadow1: 0.74 (0.51-0.82 among yr); M2: 0.69 (0.59-0.79); M3: 0.81 (0.80-0.82)		0.81	Meadow1: 0.80 (0.76-0.82among yr); M2: 0.81 (0.78-0.84); M3: 0.81 (0.78-0.85)		0.67	Meadow1: 0.49 (0.39-0.58 among yr); M2: 0.71 (0.61-0.78); M3: 0.82 (0.79-0.84)		sites analyzed separately; single model included year, sex, and age; sex effect not reported	NA	Temp	V	S	35-60	L	4-7	B	less than annual	Miller et al. 2011, Bronikowski and Vleck 2010 (size, maturation)
Thamnophis gigas	C	N	California, USA	Sacremento Valley	T	Shared Frailty	146/3 yr/7 sites	ü		-	ü				condition, terrestrial vs. aquatic habitat ü; linear vs. areal habitat	0.61	female only, 0.58-0.75 among sites									NA	Temp	V	M	40-120	L	3-5	A	annual	Halstead et al. 2012, Wylie et al. 2010 (size), Rossman et al. 1996 (maturation), other Thamnophis (parity)
Thamnophis gigas	C	N	California, USA	American Basin	CMR	CJS	755/12 yr	-	ü	-				ü	trap effort, marking method, parasitic nematodes		male: 0.27-0.53 among yr, female: 0.34-0.62 among yr	0.08-0.54							excluded from synthesis, same sampling locality as Halstead et al. 2012	NA	Temp	V							Hansen et al. 2015
Thamnophis gigas	C	N	California, USA	Natomas Basin	CMR	CJS	1272/9 yr	-	ü	ü				-	trap effort, marking method, parasitic nematodes			male: 0.05-0.18, female: 0.08-0.26							survival is size (SVL) dependent ranging from 0.37 (neonates) - 0.73 (large adults); excluded from synthesis, same sampling locality as Halstead et al. 2012	NA	Temp	V							Hansen et al. 2015
Thamnophis radix	C	N	Illinois, USA		CMR	CJS	216/7 yr		ü			ü				0.425	male age 2: 0.42, age 3: 0.35, age 4+: 0.37, female age 2: 0.52, age 3: 0.44, age 4: 0.45	age 2: 0.42, age 3: 0.55, age 4+: 0.35	0.42		0.56	0.16		0.52		NA	Temp	V	M	40-70	E	2	A	annual	Stanford and King 2004
Thamnophis sirtalis	C	N	Alberta, Canada		CMR	Jolly-Seber	-/4 yr									0.67	males only, 0.63-00.73 among yr								males only	NA	Temp	V	M	40-80	E	2-3	A	annual	Larsen and Gregory 1989, Rossman et al. 1996 (maturation, parity)
Thamnophis sirtalis	C	N	California, USA	T. s. tetrataenia	CMR	Schwarz-Arnason	122/3 yr	ü								0.76	2008-2009: 0.78, 2009-2010: 0.74	0.04								NA	Temp	V	M	40-80	E	2-3	A	annual	Halstead et al. 2011, Rossman et al. 1996 (maturation, parity)
Tropidonophis mairii	C	N	Northern Territory, Australia	Adelaide River floodplain	CMR	CJS	4260/15 yr	-	-						pre- vs post-toad invasionü	0.26	pre-toad invasion: 0.26, post-toad invasion: 0.36								pre-toad invasion estimate used for synthesis	Au	Trop	O	M	45-80	E	<1-2	A	up to twice annually	Brown et al. 2013, Brown and Shine 2002 (size, maturation, parity)
Borikenophis portoricensis	C	X	Puerto Rico		CMR	CJS	367/11 yr		ü							0.5	male: 0.50, female: 0.50	male: 0.09, female: 0.08								NA	Trop	O	M	50-100					Hileman et al. (in press)
Contia tenuis	C	X	British Columbia, Canada		CMR	CJS	88/9 yr	-	-	ü		-				0.75			0.66							NA	Temp	O	S	20-35	L	5-6	B	less than annual	Govindarajulu et al. 2011
Naja kaouthia	E	E	Singburi, Thailand		CMR	POPAN	67/1 yr/2 plots					ü				0.93	plot 1: 0.97, plot 2: 0.89		0.475	plot 1: 0.39, plot 2: 0.56						As	Trop	O	L	100-160	I	3			Chaitae 2011
Acanthophis praelongus	E	H	Northern Territory, Australia		T	Hierchical Bayesian	54/48 d			ü					toad experience ü	0.73										Au	Trop	V	M	40-80	E	1-2	B	biennial	Phillips et al. 2010, Webb et al. 2002a (size, maturation)
Emydocephalus annulatus	E	H	New Caledonia		CMR	CJS	111/6 yr	-	-						color morph	0.69		0.39-0.78 among yr								Au	Trop	V	S	35-65	E	2-3	A	annual	Shine et al. 2010, Shine et al. 2003 (size), Masunaga and Ota 2003 (maturation and parity in E. ijimae)
Hoplocephalus bungaroides	E	H	New South Wales, Australia		CMR	CJS	231/16 yr	-	-	-					pre- vs. post-fire	0.735	male: 0.74, female: 0.73	male: 0.26, female: 0.33	0.68		0.19					Au	Subt	V	M	50-90	L	6	B	bienniel	Webb and Shine 2008, Webb et al. 2002b (size, maturation, parity)
Notechis scutatus	E	H	Western Australia, Australia		CMR	CJS, Multistate	690/13 yr	-	ü			ü				0.785	male: 0.78, female: 0.79		0.57	male: 0.64, female: 0.50						Au	Subt	V	L	70-110	E	2	A	annual	Bonnett et al. 2011, Shine 1977 (parity)
Rhinoplocephalus nigrescens	E	H	New South Wales, Australia		CMR	CJS	229/16 yr	-	-	-					pre- vs. post-fireü	0.605	pre-fire: 0.74, post-fire: 0.47	0.29								Au	Subt	V	S	25-75	I	3	A	annual	Webb and Shine 2008, Shine 1984 (size), Webb et al. 2002b (maturation, parity)
Liasis fuscus	P	P	Northern Territory, Australia		CMR	CJS	5739/25 yr	-							prey abundance, pre- vs. post-floodü	0.8	pre-flood: 0.80, post-flood: 0.45								pre-flood estimate used for synthesis	Au	Trop	O	L	140-300	E	2	A	annual to biennial	Ujvari et al. 2016, Madsen et al. 2006 (size, parity), Madsen and Shine 2000 (maturation)
Liasis fuscus	P	P	Northern Territory, Australia		CMR	Jolly-Seber	5249/17 yr	ü							condition/prey availabilityü		0.50-0.94 among yr								excluded from synthesis, same sampling locality as Ujvari et al. 2016	Au	Trop	O							Madsen et al. 2006
Agkistrodon piscivorus	V	Cr	Alabama, USA		CMR	CJS	198/4 yr	-	-	-			-		transienceü	0.79		0.08-0.17/wk, size-dependent								NA	Subt	V	L	70-110	L	4	B	biennial	Koons et al. 2009, Conant 1975 (size), Ford 2002 (maturation, parity)
Agkistrodon piscivorus	V	Cr	Texas, USA	A. p. leucostoma	CMR	CJS	51/11 yr	-	-						area	0.81		0.12								NA	Subt	V	M	50-70	L	4	B	biennial	Rose et al. 2010a, Rose et al. 2010b (size), Ford 2002 (maturation, parity)
Bothrops insularus	V	Cr	Sao Paulo, Brazil	Queimada Grande Island	CMR	Robust Design	291/9 yr		ü				ü			0.49	male wet season: 0.79, dry season: 0.75, female wet season: 0.60, dry season : 0.55	1st capture: 0.10, recapture: 0.07							annual survival = product of wet and dry season survival; estimates from Fig. 1	SA	Trop	V	M	50-100	E	2-3	B	biennial or greater	Guimaraes et al. 2014, Marques et al. 2013 (size, parity), Hartmann et al. 2004 (maturation in B. neuwiedi)
Crotalus adamanteus	V	Cr	South Carolina, USA		CMR/ T	Known-Fate, Burnham Recapture/ Recovery	46 (T) + 107 (CMR)/18 yr		-	-			ü		conditionü	0.82										NA	Subt	V	L	100-150	L	7	B	triennial or greater	Waldron et al. 2013
Crotalus horridus	V	Cr	New York, USA		CMR	CJS	588/25 yr	-	-			ü			morphü, marking treatment, cohort	0.89	yellow morph: 0.82, black morph: 0.96	0.10-0.47	0.84	black morph only	0.10-0.20	0.65	yellow morph: 0.53, black morph : 0.77	0.10-0.20		NA	Temp	V	L	80-130	L	7	B	triennial or greater	Brown et al. 2007, Brown 2008, 1991 (size), 1993 (size)
Crotalus horridus	V	Cr	Indiana, USA		T	Known-Fate	47/5 yr	ü	ü				ü	-	time since markingü, female reproductive state, condition, prey abundanceü	0.88	male active season: 0.93-0.98, overwinter: 0.97, female active season: 0.72-0.96, overwinter: 0.99								annual survival = product of active season and overwinter survival	NA	Temp	V	L	80-130	L	7	B	triennial or greater	Olson et al. 2015, Brown 1991 (size), 1993 (size), Brown et al. 2007 (maturation, parity), Brown 2008 (maturation, parity)
Crotalus oreganus	V	Cr	Idaho, USA		CMR	CJS	306/9 yr	ü	-			ü				0.82	monotonic decrease from 1982-1990: 0.82-0.55	0.63	0.76	monotonic decrease from 1982-1990: 0.76-0.47	0.42	0.66	monotonic decrease from 1982-1990: 0.66 -0.35	0.85	survival decreases monotonically over time, possibly due to a handling or study effect; neonate survival is from birth to spring emergence; estimated survival at start of study used in synthesis	NA	Temp	V	M	50-100	E	2-3	B	biennial	Diller and Wallace 2002
Crotalus pricei	V	Cr	Arizona, USA		CMR	CJS	196/13 yr	-								0.71		dry yrs: 0.23, wet yrs: 0.32								NA	Subt	V	M	40-60	I	3	B	biennial	Prival and Schroff 2012
Sistrurus catenatus	V	Cr	Michigan, USA		CMR	CJS, Robust Design	826/8 yr	-	ü			ü				0.685	male: 0.66, female: 0.71		0.66	age 1: 0.65, age 2: 0.67		0.38				NA	Temp	V	M	40-70	I	3	B	biennial	Hileman 2016
Sistrurus catenatus	V	Cr	Ontario, Canada		CMR	CJS	262/18 yr	-	-						transienceü	0.735	male: 0.74, female: 0.73									NA	Temp	V	M	40-70	I	3	B	biennial	Jones et al. in press, Hileman 2016 (size, maturation, parity)
Sistrurus catenatus	V	Cr	Illinois, USA		CMR	Hierchical Bayesian	-/12 yr	-	-			-				0.94	male: 0.93, female: 0.94		0.85	male: 0.84, female: 0.86		0.645	male: 0.64, female: 0.65		details in Davis et al, in review	NA	Temp	V	M	45-75	I	3	B	biennial or greater	Davis et al. in Baker 2015
Sistrurus catenatus	V	Cr	USA and Canada	range-wide	T	Known-Fate	9-48/1-5 yr/18 sites		-				ü	-			0.35-0.95 among sites								survival increases from SW to NE sites; human caused mortality was censored; evidence for sex difference in survival at 1 site; exluded from synthesis	NA	Temp	V							Jones et al. 2012
Sistrurus catenatus	V	Cr	New York, USA		CMR	Robust Design	108/7 yr	-								0.79	female only	ca. 0.05-0.50							adult females only; capture probabilities from Fig. 3	NA	Temp	V	M	40-75	I	3	B	biennial	Johnson 2013, Johnson et al. 2016, Hileman 2016 (maturation)
Sistrurus tergeminis	V	Cr	Missouri, USA		T	Known-Fate	22-29/2 yr/2 sites						ü			0.83	0.76-0.90 between sites								taxonomy based on Ryberg et al. 2015; human caused mortality was censored; evidence for sex difference in survival at 1 site	NA	Temp	V	M	50-65	I	3-4	B	biennial	Jones et al. 2012, Seigel 1986 (size, maturation, parity)
Trimeresurus albolabris	V	Cr	Hong Kong Special Administrative Region, China		T	Kaplan-Meier	41/2 yr								translocated vs. resident	0.32	resident 2012: 0.14, 2013: 0.50, translocated 2012: 0.04, 2013: 0.06									As	Trop	V	M	45-80	I	3	B	biennial or greater	Devan-Song 2014, Nishimura and Kamura 1994 (maturation in T. flavoviridis)
Bitis schneideri	V	V	Northern Cape Province, South Africa		CMR	CJS	279/3 yr/2 sites			ü		ü				0.475	0.39-0.56 between sites	male: 0.07, female: 0.06	0.418596	0.93/mo	0.036				adult estimates are corrected for emigration, annual juvenile survival estimated from monthly survival	Af	Trop	V	S	15-25	E	2	A	annual	Maritz 2011, Maritz and Alexander 2012
Vipera aspis	V	V	Canton Solothurn, Switzerland		CMR	CJS, Multistate	415 (28-136 per site)/6-17 yr/6 sites	-	-		ü	ü		ü		0.825	0.70-0.95 among sites	0.74-1.00 among sites	0.675	age 2: 0.41-0.72 among sites, age 3: 0.51-0.83 among sites, age 4: 0.67-0.91 among sites	0.00-0.29 among sites	0.485	0.28-0.70 among sites		survival increases with age; juvenile survival decreases as days below zero increase; survival estimates from Fig. 1	E	Temp	V	M	45-70	I	3-5	B	biennial-quatraennial	Flatt et al. 1997, Altwegg et al. 2005, Naulleau and Bonnet 1995 (size)
Vipera berus	V	V	Sweden	Baltic Sea islands	CMR	CJS	427/6/2 island groups	ü	-		ü				prey availabilityü	0.73	Angskar: 0.71 (0.27-0.99 among yr), In-Fredeln: 0.75 (0.60-0.99 among yr)								survival increases with vole density on In-Fredeln but not on Angskar; prior analyses demonstrate that survival varies with SVL (Forsman 1993) and between morphs (Forsman 1995)	E	Temp	V	M	40-75	I	3-4	B	biennial or longer	Forsman and Lindell 1997, Forsman 1995 (size, maturation, parity)
Vipera ursinii	V	V	France	V. u. ursinii, Mount Ventoux	CMR	CJS	285/13 yr		-			-			habitat, cohortü, maternal traits, birth massü, birth conditionü				0.48		0.56	0.48		0.13		E	Temp	V							Baron et al. 2010
Vipera ursinii	V	V	France	V. u. ursinii, Digne-Les-Bains	CMR	Multistate	734/5 yr	-	-		ü	-			fireü	0.643333	control site: 0.59, experimental site other than 1st yr following burn: 0.89, experimental site 1st yr following burn: 0.45	0.1-0.7							recapture probabilities from Fig. 2	E	Temp	V	S	30-45	L	4-6	B	biennial	Lyet et al. 2009, Baron et al. 2013 (size, maturation, parity}
Vipera ursinii	V	V	France	V. u. ursinii, Mount Serein	CMR	Arnason-Schwartz	161/28 yr			-					reproductive state, post-partum condition	0.69	female only	0.15 (age 1)-0.80 (age 7)							females only	E	Temp	V	S	30-45	L	4-6	B	biennial	Baron et al. 2013

## Sheet: Abbreviations
Variable	Category	Abbreviation
Family	Colubridae	C
	Elapidae	E
	Pythonidae	P
	Viperidae	V
Subfamily	Colubrinae	C
	Crotalinae	Cr
	Dipsadinae	D
	Elapinae	E
	Hydrophiinae	H
	Natricinae	N
	Viperinae	V
	Xenodontinae	X
Study Type	capture-mark-recapture	CMR
	telemetry	T
Contintent	North America	NA
	Europe	E
	South America	SA
	Africa	Af
	Asia	As
	Australia	Au
Climate Area	Temperate	Temp
	Subtropical	Subt
	Tropical	Trop
Reproductive Mode	Oviparous	O
	Viviparous	V
Size	Small	S
	Medium	M
	Large	L
Maturation	Early	E
	Intermediate	I
	Late	L
Parity	Annual or more frequently	A
	Bienniel or less frequently	B
